# Supplementary material for: Transcriptomic analysis of left-right differences in human embryonic forebrain and midbrain
Source: Sci Data. 2018 Sep 4;5:180164. doi: 10.1038/sdata.2018.164 (PMC6122166; doi:10.1038/sdata.2018.164)
Supplement: Supplementary file 1 [file sdata2018164-isa1.zip]

Archive with 3 entries (3 files):
- i_Investigation.txt
- s_study_de-Kovel.txt
- a_assay_de-Kovel.txt
