# Supplementary material for: Transcriptomic analysis of left-right differences in human embryonic forebrain and midbrain
Source: Sci Data. 2018 Sep 4;5:180164. doi: 10.1038/sdata.2018.164 (PMC6122166; doi:10.1038/sdata.2018.164)
Supplement: Supplementary file 1 [file sdata2018164-isa1.zip › i_Investigation.txt]

# Investigation File generated for Scientific Data with Investigation File Authoring Tool version 0.1.0 on 16/07/2018 - This metadata file is CC0
ONTOLOGY SOURCE REFERENCE
Term Source Name	NCBITAXON	BTO	PATO	UO	OBI	UBERON	NCIT	ERO
Term Source File	http://data.bioontology.org/ontologies/NCBITAXON	http://data.bioontology.org/ontologies/BTO	http://data.bioontology.org/ontologies/PATO	http://data.bioontology.org/ontologies/UO	http://data.bioontology.org/ontologies/OBI	http://data.bioontology.org/ontologies/UBERON	http://data.bioontology.org/ontologies/NCIT	http://data.bioontology.org/ontologies/ERO
Term Source Version	2016AB	unknown	unknown	unknown	2014-08-18	releases/2014-06-15	17.06d	2013-08-02
Term Source Description	National Center for Biotechnology Information (NCBI) Organismal Classification	BRENDA Tissue and Enzyme Source Ontology	Phenotypic Quality Ontology	Units of Measurement Ontology	Ontology for Biomedical Investigations	Uber Anatomy Ontology	National Cancer Institute Thesaurus	Eagle-I Research Resource Ontology
INVESTIGATION
Investigation Identifier
Investigation Title
Investigation Description
Investigation Submission Date
Investigation Public Release Date
INVESTIGATION PUBLICATIONS
Investigation PubMed ID
Investigation Publication DOI
Investigation Publication Author List
Investigation Publication Title
Investigation Publication Status
Investigation Publication Status Term Accession Number
Investigation Publication Status Term Source REF
INVESTIGATION CONTACTS
Investigation Person Last Name
Investigation Person Mid Initials
Investigation Person First Name
Investigation Person Address
Investigation Person Phone
Investigation Person Fax
Investigation Person Email
Investigation Person Affiliation
Investigation Person Roles
Investigation Person Roles Term Accession Number
Investigation Person Roles Term Source REF
STUDY
Study Identifier	10.1038/sdata.2018.164
Study Title	Transcriptomic analysis of left-right differences in human embryonic forebrain and midbrain
Study Submission Date	16/03/2018
Study Public Release Date	04/09/2018
Study Description	http://www.nature.com/articles/sdata2018164#abstract
Study File Name	s_study_de-Kovel.txt
Comment[Subject Keywords]	//;//
Comment[Manuscript Licence]	CC BY-4.0
Comment[Experimental Metadata Licence]	CC0
Comment[Supplementary Information File Name]		Supplementary File 1	Supplementary File 2	Supplementary File 3
Comment[Supplementary Information File Type]	x-zip-compressed	pdf	plain	vnd.openxmlformats-officedocument.spreadsheetml.sheet
Comment[Supplementary Information File URL]	http://www.nature.com/articles/sdata2018164#supplementary-information	http://www.nature.com/articles/sdata2018164#supplementary-information	http://www.nature.com/articles/sdata2018164#supplementary-information	http://www.nature.com/articles/sdata2018164#supplementary-information
Comment[Data Repository]	Gene Expression Omnibus
Comment[Data Record Accession]	GSE99302
Comment[Data Record URI]	http://identifiers.org/geo/GSE99302
STUDY DESIGN DESCRIPTORS
Study Design Type	transcription profiling by high throughput sequencing design	organism part comparison design
Study Design Type Term Accession Number	OBI:0001239	OBI:0001422
Study Design Type Term Source REF	OBI	OBI
STUDY PUBLICATIONS
Study PubMed ID	""
Study Publication DOI	doi:10.1038/s41598-018-29496-2
Study Publication Author List	de Kovel CGF, Lisgo SN, Fisher SE, Francks C
Study Publication Title	Subtle left-right asymmetry of gene expression profiles in embryonic and foetal human brains
Study Publication Status	in preparation
Study Publication Status Term Accession Number	
Study Publication Status Term Source REF	
STUDY FACTORS
Study Factor Name	brain region	brain hemisphere
Study Factor Type	regional part of brain	Cerebral Hemisphere
Study Factor Type Term Accession Number	UBERON:0002616	NCIT:C12351
Study Factor Type Term Source REF	UBERON	NCIT
STUDY ASSAYS
Study Assay Measurement Type	transcription profiling assay
Study Assay Measurement Type Term Accession Number	OBI:0000424
Study Assay Measurement Type Term Source REF	OBI
Study Assay Technology Type	RNA sequencing
Study Assay Technology Type Term Accession Number	OBI:0001177
Study Assay Technology Type Term Source REF	OBI
Study Assay Technology Platform	Illumina Hiseq 4000
Study Assay File Name	a_assay_de-Kovel.txt
STUDY PROTOCOLS
Study Protocol Name	Collection	library preparation	sequencing	Data processing
Study Protocol Type	selection	sample preparation for assay	RNA sequencing	data transformation
Study Protocol Type Term Accession Number	OBI:0001928	OBI:0000073	OBI:0001177	OBI:0200000
Study Protocol Type Term Source REF	OBI	OBI	OBI	ERO
Study Protocol Description				
Study Protocol URI	""	""	""	""
Study Protocol Version				
Study Protocol Parameters Name	""	""	instrument; manufacturer	""
Study Protocol Parameters Name Term Accession Number	""	""	""	""
Study Protocol Parameters Name Term Source REF	""	""	""	""
Study Protocol Components Name	""	""	""	""
Study Protocol Components Type	""	""	""	""
Study Protocol Components Type Term Accession Number	""	""	""	""
Study Protocol Components Type Term Source REF	""	""	""	""
STUDY CONTACTS
Study Person Last Name	de Kovel	Lisgo	Francks
Study Person First Name	Carolien G. F.	Steven N.	Clyde
Study Person Mid Initials			
Study Person Email	carolien.dekovel@mpi.nl	""	""
Study Person Phone			
Study Person Fax			
Study Person Address			
Study Person Affiliation	Language and Genetics Department, Max Planck Institute for Psycholinguistics, 6525 XD Nijmegen, The Netherlands	Institute of Genetic Medicine, Newcastle University, NE1 7RU Newcastle upon Tyne, UK	Language and Genetics Department, Max Planck Institute for Psycholinguistics, 6525 XD Nijmegen, The Netherlands
Study Person Roles			
Study Person Roles Term Accession Number			
Study Person Roles Term Source REF			
Comment[Study Person ORCID]	0000-0002-7818-1396		
Comment[Funder]			
Comment[FundRef ID]			
Comment[Funder Term Source REF]			
Comment[Grant Identifier]			
