# Supplementary material for: Transcriptomic analysis of left-right differences in human embryonic forebrain and midbrain
Source: Sci Data. 2018 Sep 4;5:180164. doi: 10.1038/sdata.2018.164 (PMC6122166; doi:10.1038/sdata.2018.164)
Supplement: Supplementary file 1 [file sdata2018164-isa1.zip › s_study_de-Kovel.txt]

Source Name	Characteristics[organism]	Term Source REF	Term Accession Number	Characteristics[organism part]	Term Source REF	Term Accession Number	Characteristics[sex]	Term Source REF	Term Accession Number	Characteristics[development stage]	Term Source REF	Term Accession Number	Characteristics[age]	Unit	Term Source REF	Term Accession Number	Protocol REF	Protocol REF	Sample Name	Factor Value[brain region]	Factor Value[brain hemisphere]
Human Developmental Biology Resource embryo	Homo sapiens	NCBITAXON	NCBITaxon:9606	forebrain	BTO	BTO:0000478	female	PATO	PATO:0000383	embryo stage	UBERON	UBERON:0000068	5.5	week	UO	UO:0000034	Collection	library preparation	S13048.LFB	forebrain	left
Human Developmental Biology Resource embryo	Homo sapiens	NCBITAXON	NCBITaxon:9606	forebrain	BTO	BTO:0000478	female	PATO	PATO:0000383	embryo stage	UBERON	UBERON:0000068	5.5	week	UO	UO:0000034	Collection	library preparation	S13048.RFB	forebrain	right
Human Developmental Biology Resource embryo	Homo sapiens	NCBITAXON	NCBITaxon:9606	midbrain	BTO	BTO:0000138	female	PATO	PATO:0000383	embryo stage	UBERON	UBERON:0000068	5.5	week	UO	UO:0000034	Collection	library preparation	S13048.LMB	midbrain	left
Human Developmental Biology Resource embryo	Homo sapiens	NCBITAXON	NCBITaxon:9606	midbrain	BTO	BTO:0000138	female	PATO	PATO:0000383	embryo stage	UBERON	UBERON:0000068	5.5	week	UO	UO:0000034	Collection	library preparation	S13048.RMB	midbrain	right
Human Developmental Biology Resource embryo	Homo sapiens	NCBITAXON	NCBITaxon:9606	forebrain	BTO	BTO:0000478	male	PATO	PATO:0000384	embryo stage	UBERON	UBERON:0000068	5.5	week	UO	UO:0000034	Collection	library preparation	S13052.LFB	forebrain	left
Human Developmental Biology Resource embryo	Homo sapiens	NCBITAXON	NCBITaxon:9606	forebrain	BTO	BTO:0000478	male	PATO	PATO:0000384	embryo stage	UBERON	UBERON:0000068	5.5	week	UO	UO:0000034	Collection	library preparation	S13052.RFB	forebrain	right
Human Developmental Biology Resource embryo	Homo sapiens	NCBITAXON	NCBITaxon:9606	midbrain	BTO	BTO:0000138	male	PATO	PATO:0000384	embryo stage	UBERON	UBERON:0000068	5.5	week	UO	UO:0000034	Collection	library preparation	S13052.LMB	midbrain	left
Human Developmental Biology Resource embryo	Homo sapiens	NCBITAXON	NCBITaxon:9606	midbrain	BTO	BTO:0000138	male	PATO	PATO:0000384	embryo stage	UBERON	UBERON:0000068	5.5	week	UO	UO:0000034	Collection	library preparation	S13052.RMB	midbrain	right
Human Developmental Biology Resource embryo	Homo sapiens	NCBITAXON	NCBITaxon:9606	forebrain	BTO	BTO:0000478	male	PATO	PATO:0000384	embryo stage	UBERON	UBERON:0000068	5.5	week	UO	UO:0000034	Collection	library preparation	S13097.LFB	forebrain	left
Human Developmental Biology Resource embryo	Homo sapiens	NCBITAXON	NCBITaxon:9606	forebrain	BTO	BTO:0000478	male	PATO	PATO:0000384	embryo stage	UBERON	UBERON:0000068	5.5	week	UO	UO:0000034	Collection	library preparation	S13097.RFB	forebrain	right
Human Developmental Biology Resource embryo	Homo sapiens	NCBITAXON	NCBITaxon:9606	forebrain	BTO	BTO:0000478	male	PATO	PATO:0000384	embryo stage	UBERON	UBERON:0000068	5	week	UO	UO:0000034	Collection	library preparation	S13128.LFB	forebrain	left
Human Developmental Biology Resource embryo	Homo sapiens	NCBITAXON	NCBITaxon:9606	forebrain	BTO	BTO:0000478	male	PATO	PATO:0000384	embryo stage	UBERON	UBERON:0000068	5	week	UO	UO:0000034	Collection	library preparation	S13128.RFB	forebrain	right
Human Developmental Biology Resource embryo	Homo sapiens	NCBITAXON	NCBITaxon:9606	midbrain	BTO	BTO:0000138	male	PATO	PATO:0000384	embryo stage	UBERON	UBERON:0000068	5	week	UO	UO:0000034	Collection	library preparation	S13128.LMB	midbrain	left
Human Developmental Biology Resource embryo	Homo sapiens	NCBITAXON	NCBITaxon:9606	midbrain	BTO	BTO:0000138	male	PATO	PATO:0000384	embryo stage	UBERON	UBERON:0000068	5	week	UO	UO:0000034	Collection	library preparation	S13128.RMB	midbrain	right
Human Developmental Biology Resource embryo	Homo sapiens	NCBITAXON	NCBITaxon:9606	midbrain	BTO	BTO:0000138	male	PATO	PATO:0000384	embryo stage	UBERON	UBERON:0000068	5.5	week	UO	UO:0000034	Collection	library preparation	S13192.LMB	midbrain	left
Human Developmental Biology Resource embryo	Homo sapiens	NCBITAXON	NCBITaxon:9606	midbrain	BTO	BTO:0000138	male	PATO	PATO:0000384	embryo stage	UBERON	UBERON:0000068	5.5	week	UO	UO:0000034	Collection	library preparation	S13192.RMB	midbrain	right
Human Developmental Biology Resource embryo	Homo sapiens	NCBITAXON	NCBITaxon:9606	forebrain	BTO	BTO:0000478	male	PATO	PATO:0000384	embryo stage	UBERON	UBERON:0000068	5.5	week	UO	UO:0000034	Collection	library preparation	S13290.LFB	forebrain	left
Human Developmental Biology Resource embryo	Homo sapiens	NCBITAXON	NCBITaxon:9606	forebrain	BTO	BTO:0000478	male	PATO	PATO:0000384	embryo stage	UBERON	UBERON:0000068	5.5	week	UO	UO:0000034	Collection	library preparation	S13290.RFB	forebrain	right
Human Developmental Biology Resource embryo	Homo sapiens	NCBITAXON	NCBITaxon:9606	midbrain	BTO	BTO:0000138	male	PATO	PATO:0000384	embryo stage	UBERON	UBERON:0000068	5.5	week	UO	UO:0000034	Collection	library preparation	S13290.LMB	midbrain	left
Human Developmental Biology Resource embryo	Homo sapiens	NCBITAXON	NCBITaxon:9606	midbrain	BTO	BTO:0000138	male	PATO	PATO:0000384	embryo stage	UBERON	UBERON:0000068	5.5	week	UO	UO:0000034	Collection	library preparation	S13290.RMB	midbrain	right
