# Supplementary material for: Transcriptomic analysis of left-right differences in human embryonic forebrain and midbrain
Source: Sci Data. 2018 Sep 4;5:180164. doi: 10.1038/sdata.2018.164 (PMC6122166; doi:10.1038/sdata.2018.164)
Supplement: Supplementary file 1 [file sdata2018164-isa1.zip › a_assay_de-Kovel.txt]

Sample Name	Protocol REF	Parameter Value[instrument]	Parameter Value[manufacturer]	Protocol REF	Assay Name	Raw Data File	Comment[Data Repository]	Comment[Data Record Accession]	Comment[Data Record URI]	Protocol REF	Derived Data File	Comment[Data Repository]	Comment[Data Record Accession]	Comment[Data Record URI]
S13048.LFB	sequencing	HiSeq 4000	Illumina	Data processing	S13048.LFB_sequencing	S13048-LFB_n.fq.gz	Gene Expression Omnibus	GSM2640755	http://identifiers.org/geo/GSM2640755	Data processing	S13048-LFB.gene.txt	Gene Expression Omnibus	GSM2640755	http://identifiers.org/geo/GSM2640755
S13048.RFB	sequencing	HiSeq 4000	Illumina	Data processing	S13048.RFB_sequencing	S13048-RFB_n.fq.gz	Gene Expression Omnibus	GSM2640757	http://identifiers.org/geo/GSM2640757	Data processing	S13048-RFB.gene.txt	Gene Expression Omnibus	GSM2640757	http://identifiers.org/geo/GSM2640757
S13048.LMB	sequencing	HiSeq 4000	Illumina	Data processing	S13048.LMB_sequencing	S13048-LMB_n.fq.gz	Gene Expression Omnibus	GSM2640756	http://identifiers.org/geo/GSM2640756	Data processing	S13048-LMB.gene.txt	Gene Expression Omnibus	GSM2640756	http://identifiers.org/geo/GSM2640756
S13048.RMB	sequencing	HiSeq 4000	Illumina	Data processing	S13048.RMB_sequencing	S13048-RMB_n.fq.gz	Gene Expression Omnibus	GSM2640758	http://identifiers.org/geo/GSM2640758	Data processing	S13048-RMB.gene.txt	Gene Expression Omnibus	GSM2640758	http://identifiers.org/geo/GSM2640758
S13052.LFB	sequencing	HiSeq 4000	Illumina	Data processing	S13052.LFB_sequencing	S13052-LFB_n.fq.gz	Gene Expression Omnibus	GSM2640759	http://identifiers.org/geo/GSM2640759	Data processing	S13052-LFB.gene.txt	Gene Expression Omnibus	GSM2640759	http://identifiers.org/geo/GSM2640759
S13052.RFB	sequencing	HiSeq 4000	Illumina	Data processing	S13052.RFB_sequencing	S13052-RFB_n.fq.gz	Gene Expression Omnibus	GSM2640761	http://identifiers.org/geo/GSM2640761	Data processing	S13052-RFB.gene.txt	Gene Expression Omnibus	GSM2640761	http://identifiers.org/geo/GSM2640761
S13052.LMB	sequencing	HiSeq 4000	Illumina	Data processing	S13052.LMB_sequencing	S13052-LMB_n.fq.gz	Gene Expression Omnibus	GSM2640760	http://identifiers.org/geo/GSM2640760	Data processing	S13052-LMB.gene.txt	Gene Expression Omnibus	GSM2640760	http://identifiers.org/geo/GSM2640760
S13052.RMB	sequencing	HiSeq 4000	Illumina	Data processing	S13052.RMB_sequencing	S13052-RMB_n.fq.gz	Gene Expression Omnibus	GSM2640762	http://identifiers.org/geo/GSM2640762	Data processing	S13052-RMB.gene.txt	Gene Expression Omnibus	GSM2640762	http://identifiers.org/geo/GSM2640762
S13097.LFB	sequencing	HiSeq 4000	Illumina	Data processing	S13097.LFB_sequencing	S13097-LFB_n.fq.gz	Gene Expression Omnibus	GSM2640763	http://identifiers.org/geo/GSM2640763	Data processing	S13097-LFB.gene.txt	Gene Expression Omnibus	GSM2640763	http://identifiers.org/geo/GSM2640763
S13097.RFB	sequencing	HiSeq 4000	Illumina	Data processing	S13097.RFB_sequencing	S13097-RFB_n.fq.gz	Gene Expression Omnibus	GSM2640764	http://identifiers.org/geo/GSM2640764	Data processing	S13097-RFB.gene.txt	Gene Expression Omnibus	GSM2640764	http://identifiers.org/geo/GSM2640764
S13128.LFB	sequencing	HiSeq 4000	Illumina	Data processing	S13128.LFB_sequencing	S13128-LFB_n.fq.gz	Gene Expression Omnibus	GSM2640765	http://identifiers.org/geo/GSM2640765	Data processing	S13128-LFB.gene.txt	Gene Expression Omnibus	GSM2640765	http://identifiers.org/geo/GSM2640765
S13128.RFB	sequencing	HiSeq 4000	Illumina	Data processing	S13128.RFB_sequencing	S13128-RFB_n.fq.gz	Gene Expression Omnibus	GSM2640767	http://identifiers.org/geo/GSM2640767	Data processing	S13128-RFB.gene.txt	Gene Expression Omnibus	GSM2640767	http://identifiers.org/geo/GSM2640767
S13128.LMB	sequencing	HiSeq 4000	Illumina	Data processing	S13128.LMB_sequencing	S13128-LMB_n.fq.gz	Gene Expression Omnibus	GSM2640766	http://identifiers.org/geo/GSM2640766	Data processing	S13128-LMB.gene.txt	Gene Expression Omnibus	GSM2640766	http://identifiers.org/geo/GSM2640766
S13128.RMB	sequencing	HiSeq 4000	Illumina	Data processing	S13128.RMB_sequencing	S13128-RMB_n.fq.gz	Gene Expression Omnibus	GSM2640768	http://identifiers.org/geo/GSM2640768	Data processing	S13128-RMB.gene.txt	Gene Expression Omnibus	GSM2640768	http://identifiers.org/geo/GSM2640768
S13192.LMB	sequencing	HiSeq 4000	Illumina	Data processing	S13192.LMB_sequencing	S13192-LMB_n.fq.gz	Gene Expression Omnibus	GSM2640769	http://identifiers.org/geo/GSM2640769	Data processing	S13192-LMB.gene.txt	Gene Expression Omnibus	GSM2640769	http://identifiers.org/geo/GSM2640769
S13192.RMB	sequencing	HiSeq 4000	Illumina	Data processing	S13192.RMB_sequencing	S13192-RMB_n.fq.gz	Gene Expression Omnibus	GSM2640770	http://identifiers.org/geo/GSM2640770	Data processing	S13192-RMB.gene.txt	Gene Expression Omnibus	GSM2640770	http://identifiers.org/geo/GSM2640770
S13290.LFB	sequencing	HiSeq 4000	Illumina	Data processing	S13290.LFB_sequencing	S13290-LFB_n.fq.gz	Gene Expression Omnibus	GSM2640771	http://identifiers.org/geo/GSM2640771	Data processing	S13290-LFB.gene.txt	Gene Expression Omnibus	GSM2640771	http://identifiers.org/geo/GSM2640771
S13290.RFB	sequencing	HiSeq 4000	Illumina	Data processing	S13290.RFB_sequencing	S13290-RFB_n.fq.gz	Gene Expression Omnibus	GSM2640773	http://identifiers.org/geo/GSM2640773	Data processing	S13290-RFB.gene.txt	Gene Expression Omnibus	GSM2640773	http://identifiers.org/geo/GSM2640773
S13290.LMB	sequencing	HiSeq 4000	Illumina	Data processing	S13290.LMB_sequencing	S13290-LMB_n.fq.gz	Gene Expression Omnibus	GSM2640772	http://identifiers.org/geo/GSM2640772	Data processing	S13290-LMB.gene.txt	Gene Expression Omnibus	GSM2640772	http://identifiers.org/geo/GSM2640772
S13290.RMB	sequencing	HiSeq 4000	Illumina	Data processing	S13290.RMB_sequencing	S13290-RMB_n.fq.gz	Gene Expression Omnibus	GSM2640774	http://identifiers.org/geo/GSM2640774	Data processing	S13290-RMB.gene.txt	Gene Expression Omnibus	GSM2640774	http://identifiers.org/geo/GSM2640774
