# Supplementary material for: Transcriptomic analysis of left-right differences in human embryonic forebrain and midbrain
Source: Sci Data. 2018 Sep 4;5:180164. doi: 10.1038/sdata.2018.164 (PMC6122166; doi:10.1038/sdata.2018.164)
Supplement: Supplementary File 3 [file sdata2018164-s4.xlsx]

## Sheet: Assay 1
Sample name	title	source name	organism	characteristics: tissue	characteristics: sex	characteristics: stage	characteristics: side	molecule	description	processed data file	raw file	raw file	GEO file
S13048.LFB	S13048 left forebrain	forebrain	Homo sapiens	forebrain	female	Carnegie stage 16	left	polyA RNA	included	S13048-LFB.gene.txt	S13048-LFB_1.fq.gz	S13048-LFB_2.fq.gz	GSM2640755
S13048.LMB	S13048 left midbrain	midbrain	Homo sapiens	midbrain	female	Carnegie stage 16	left	polyA RNA	included	S13048-LMB.gene.txt	S13048-LMB_1.fq.gz	S13048-LMB_2.fq.gz	GSM2640756
S13048.RFB	S13048 right forebrain	forebrain	Homo sapiens	forebrain	female	Carnegie stage 16	right	polyA RNA	included	S13048-RFB.gene.txt	S13048-RFB_1.fq.gz	S13048-RFB_2.fq.gz	GSM2640757
S13048.RMB	S13048 right midbrain	midbrain	Homo sapiens	midbrain	female	Carnegie stage 16	right	polyA RNA	included	S13048-RMB.gene.txt	S13048-RMB_1.fq.gz	S13048-RMB_2.fq.gz	GSM2640758
S13052.LFB	S13052 left forebrain	forebrain	Homo sapiens	forebrain	male	Carnegie stage 16	left	polyA RNA	included	S13052-LFB.gene.txt	S13052-LFB_1.fq.gz	S13052-LFB_2.fq.gz	GSM2640759
S13052.LMB	S13052 left midbrain	midbrain	Homo sapiens	midbrain	male	Carnegie stage 16	left	polyA RNA	included	S13052-LMB.gene.txt	S13052-LMB_1.fq.gz	S13052-LMB_2.fq.gz	GSM2640760
S13052.RFB	S13052 right forebrain	forebrain	Homo sapiens	forebrain	male	Carnegie stage 16	right	polyA RNA	included	S13052-RFB.gene.txt	S13052-RFB_1.fq.gz	S13052-RFB_2.fq.gz	GSM2640761
S13052.RMB	S13052 right midbrain	midbrain	Homo sapiens	midbrain	male	Carnegie stage 16	right	polyA RNA	included	S13052-RMB.gene.txt	S13052-RMB_1.fq.gz	S13052-RMB_2.fq.gz	GSM2640762
S13097.LFB	S13097 left forebrain	forebrain	Homo sapiens	forebrain	male	Carnegie stage 16	left	polyA RNA	included	S13097-LFB.gene.txt	S13097-LFB_1.fq.gz	S13097-LFB_2.fq.gz	GSM2640763
S13097.RFB	S13097 right forebrain	forebrain	Homo sapiens	forebrain	male	Carnegie stage 16	right	polyA RNA	included	S13097-RFB.gene.txt	S13097-RFB_1.fq.gz	S13097-RFB_2.fq.gz	GSM2640764
S13128.LFB	S13128 left forebrain	forebrain	Homo sapiens	forebrain	male	Carnegie stage 15	left	polyA RNA	included	S13128-LFB.gene.txt	S13128-LFB_1.fq.gz	S13128-LFB_2.fq.gz	GSM2640765
S13128.LMB	S13128 left midbrain	midbrain	Homo sapiens	midbrain	male	Carnegie stage 15	left	polyA RNA	included	S13128-LMB.gene.txt	S13128-LMB_1.fq.gz	S13128-LMB_2.fq.gz	GSM2640766
S13128.RFB	S13128 right forebrain	forebrain	Homo sapiens	forebrain	male	Carnegie stage 15	right	polyA RNA	included	S13128-RFB.gene.txt	S13128-RFB_1.fq.gz	S13128-RFB_2.fq.gz	GSM2640767
S13128.RMB	S13128 right midbrain	midbrain	Homo sapiens	midbrain	male	Carnegie stage 15	right	polyA RNA	included	S13128-RMB.gene.txt	S13128-RMB_1.fq.gz	S13128-RMB_2.fq.gz	GSM2640768
S13192.LMB	S13192 left midbrain	midbrain	Homo sapiens	midbrain	male	Carnegie stage 16	left	polyA RNA	included	S13192-LMB.gene.txt	S13192-LMB_1.fq.gz	S13192-LMB_2.fq.gz	GSM2640769
S13192.RMB	S13192 right midbrain	midbrain	Homo sapiens	midbrain	male	Carnegie stage 16	right	polyA RNA	included	S13192-RMB.gene.txt	S13192-RMB_1.fq.gz	S13192-RMB_2.fq.gz	GSM2640770
S13290.LFB	S13290 left forebrain	forebrain	Homo sapiens	forebrain	male	Carnegie stage 16	left	polyA RNA	included	S13290-LFB.gene.txt	S13290-LFB_1.fq.gz	S13290-LFB_2.fq.gz	GSM2640771
S13290.LMB	S13290 left midbrain	midbrain	Homo sapiens	midbrain	male	Carnegie stage 16	left	polyA RNA	included	S13290-LMB.gene.txt	S13290-LMB_1.fq.gz	S13290-LMB_2.fq.gz	GSM2640772
S13290.RFB	S13290 right forebrain	forebrain	Homo sapiens	forebrain	male	Carnegie stage 16	right	polyA RNA	included	S13290-RFB.gene.txt	S13290-RFB_1.fq.gz	S13290-RFB_2.fq.gz	GSM2640773
S13290.RMB	S13290 right midbrain	midbrain	Homo sapiens	midbrain	male	Carnegie stage 16	right	polyA RNA	included	S13290-RMB.gene.txt	S13290-RMB_1.fq.gz	S13290-RMB_2.fq.gz	GSM2640774
